# Supplementary material for: Integrating LC-MS and HS-GC-MS for the metabolite characterization of the Chinese medicinal plant Platostoma palustre under different processing methods
Source: Front Nutr. 2023 May 19;10:1181942. doi: 10.3389/fnut.2023.1181942 (PMC10235517; doi:10.3389/fnut.2023.1181942)
Supplement: Supplementary file 1 [file Table_1.xlsx]

## Sheet: table S1
Table S1 Metabolites identified by LC-MS in this study
ID	Metabolite	Metab ID	KEGG Pathway ID	KEGG Pathway Description	KEGG Compound ID	Mode	KEGG Compound First Category	KEGG Compound Second Category	KEGG Pathway First Category	KEGG Pathway Second Category	M/Z	Adducts	Formula	Retention time	CAS ID
pos_144	Muramic Acid	metab_486	-	-	C06470	pos	Carbohydrates	Monosaccharides	-	-	252.107	M+H, M+K, M+H-H2O	C9H17NO7	1.024	1114-41-6
pos_145	L-Proline	metab_497	map01100;map01110;map02010;map00330;map01230;map00332;map00970	Metabolic pathways;Biosynthesis of secondary metabolites;ABC transporters;Arginine and proline metabolism;Biosynthesis of amino acids;Carbapenem biosynthesis;Aminoacyl-tRNA biosynthesis	C00148	pos	Peptides	Amino acids	Metabolism;Metabolism;Environmental Information Processing;Metabolism;Metabolism;Metabolism;Genetic Information Processing	Global and overview maps;Global and overview maps;Membrane transport;Amino acid metabolism;Global and overview maps;Biosynthesis of other secondary metabolites;Translation	116.071	M+H, 2M+Na, M+NH4	C5H9NO2	1.032	147-85-3
pos_1597	Pyroglutamic Acid	metab_657	map01100;map00480	Metabolic pathways;Glutathione metabolism	C01879	pos	Peptides	Amino acids	Metabolism;Metabolism	Global and overview maps;Metabolism of other amino acids	130.05	M+H-H2O, M+H	C5H7NO3	1.6369	98-79-3
pos_1605	Adenine	metab_667	map01100;map00230;map00908	Metabolic pathways;Purine metabolism;Zeatin biosynthesis	C00147	pos	Nucleic acids	Bases	Metabolism;Metabolism;Metabolism	Global and overview maps;Nucleotide metabolism;Metabolism of terpenoids and polyketides	136.062	M+H-H2O, M+H	C5H5N5	1.374	73-24-5
pos_1976	LysoPC(18:3(6Z,9Z,12Z)/0:0)	metab_1075	map00564	Glycerophospholipid metabolism	C04230	pos	Lipids	Phospholipids	Metabolism	Lipid metabolism	518.323	M+H-H2O, M+H	C26H48NO7P	6.5335	-
pos_1980	Diosgenin	metab_1080	-	-	C08898	pos	Steroids	27-Carbon atoms	-	-	397.309	M+H-H2O, M+NH4	C27H42O3	6.5415	512-04-9
pos_1986	Linolenic Acid	metab_1086	map01100;map00592;map01110;map01040	Metabolic pathways;alpha-Linolenic acid metabolism;Biosynthesis of secondary metabolites;Biosynthesis of unsaturated fatty acids	C06427	pos	Lipids	Fatty acids	Metabolism;Metabolism;Metabolism;Metabolism	Global and overview maps;Lipid metabolism;Global and overview maps;Lipid metabolism	296.258	M+H, M+NH4	C18H30O2	6.5494	463-40-1
pos_2012	4-Androstenediol	metab_1117	-	-	C14210	pos	Steroids	19-Carbon atoms	-	-	291.231	M+H-H2O, M+H	C19H30O2	6.6051	1156-92-9
pos_2017	LysoPC(16:1(9Z)/0:0)	metab_1122	map00564	Glycerophospholipid metabolism	C04230	pos	Lipids	Phospholipids	Metabolism	Lipid metabolism	494.323	M+H-2H2O, M+H	C24H48NO7P	6.613	76790-27-7
pos_2186	PA(18:4(6Z,9Z,12Z,15Z)/18:3(6Z,9Z,12Z))	metab_1307	map01100;map00564;map01110;map00561;map04070	Metabolic pathways;Glycerophospholipid metabolism;Biosynthesis of secondary metabolites;Glycerolipid metabolism;Phosphatidylinositol signaling system	C00416	pos	Lipids	Phospholipids	Metabolism;Metabolism;Metabolism;Metabolism;Environmental Information Processing	Global and overview maps;Lipid metabolism;Global and overview maps;Lipid metabolism;Signal transduction	691.432	M+H, M+NH4	C39H63O8P	7.0106	-
pos_2199	PC(18:3(9Z,12Z,15Z)/18:1(11Z))	metab_1321	map01100;map00564;map01110;map00590;map00591;map00592	Metabolic pathways;Glycerophospholipid metabolism;Biosynthesis of secondary metabolites;Arachidonic acid metabolism;Linoleic acid metabolism;alpha-Linolenic acid metabolism	C00157	pos	Lipids	Phospholipids	Metabolism;Metabolism;Metabolism;Metabolism;Metabolism;Metabolism	Global and overview maps;Lipid metabolism;Global and overview maps;Lipid metabolism;Lipid metabolism;Lipid metabolism	782.568	M+H-H2O, M+H	C44H80NO8P	7.0344	-
pos_2260	PG(16:1(9Z)/18:0)	metab_1389	map01100;map00564	Metabolic pathways;Glycerophospholipid metabolism	C00344	pos	Lipids	Phospholipids	Metabolism;Metabolism	Global and overview maps;Lipid metabolism	790.557	M+CH3OH+H, M+ACN+H	C40H77O10P	7.2256	-
pos_2328	PA(18:3(9Z,12Z,15Z)/22:1(13Z))	metab_1464	map01100;map00564;map01110;map00561;map04070	Metabolic pathways;Glycerophospholipid metabolism;Biosynthesis of secondary metabolites;Glycerolipid metabolism;Phosphatidylinositol signaling system	C00416	pos	Lipids	Phospholipids	Metabolism;Metabolism;Metabolism;Metabolism;Environmental Information Processing	Global and overview maps;Lipid metabolism;Global and overview maps;Lipid metabolism;Signal transduction	775.531	M+NH4, M+Na	C43H77O8P	7.5188	-
pos_2686	Rutinose	metab_1848	-	-	C08247	pos	Carbohydrates	Oligosaccharides	-	-	365.083	M+K	C12H22O10	1.0399	90-74-4
pos_2689	L-Alanine	metab_1851	map01100;map00450;map01110;map00430;map00270;map02010;map00998;map01230;map00250;map00710;map00970;map01200;map04122	Metabolic pathways;Selenocompound metabolism;Biosynthesis of secondary metabolites;Taurine and hypotaurine metabolism;Cysteine and methionine metabolism;ABC transporters;Biosynthesis of various secondary metabolites - part 2;Biosynthesis of amino acids;Alanine, aspartate and glutamate metabolism;Carbon fixation in photosynthetic organisms;Aminoacyl-tRNA biosynthesis;Carbon metabolism;Sulfur relay…	C00041	pos	Peptides	Amino acids	Metabolism;Metabolism;Metabolism;Metabolism;Metabolism;Environmental Information Processing;Metabolism;Metabolism;Metabolism;Metabolism;Genetic Information Processing;Metabolism;Genetic Information Processing	Global and overview maps;Metabolism of other amino acids;Global and overview maps;Metabolism of other amino acids;Amino acid metabolism;Membrane transport;Biosynthesis of other secondary metabolites;Global and overview maps;Amino acid metabolism;Energy metabolism;Translation;Global and overview maps;Folding, sorting and degradation	90.0553	M+H	C3H7NO2	1.0558	302-72-7;56-41-7
pos_2732	Cytosine	metab_1893	map00240;map01100	Pyrimidine metabolism;Metabolic pathways	C00380	pos	Nucleic acids	Bases	Metabolism;Metabolism	Nucleotide metabolism;Global and overview maps	112.051	M+H	C4H5N3O	1.4059	71-30-7
pos_2783	2-Deoxy-D-ribose	metab_1949	map01100;map00030	Metabolic pathways;Pentose phosphate pathway	C01801	pos	Carbohydrates	Monosaccharides	Metabolism;Metabolism	Global and overview maps;Carbohydrate metabolism	176.091	M+ACN+H	C5H10O4	2.0608	533-67-5
pos_2862	N-Acetylmuramate	metab_2033	map01100;map00520	Metabolic pathways;Amino sugar and nucleotide sugar metabolism	C02713	pos	Carbohydrates	Monosaccharides	Metabolism;Metabolism	Global and overview maps;Carbohydrate metabolism	258.097	M+H-2H2O	C11H19NO8	2.6707	61633-75-8
pos_2873	Pyridoxal	metab_2045	map01100;map00750;map01240	Metabolic pathways;Vitamin B6 metabolism;Biosynthesis of cofactors	C00250	pos	Vitamins and cofactors	Vitamins	Metabolism;Metabolism;Metabolism	Global and overview maps;Metabolism of cofactors and vitamins;Global and overview maps	150.055	M+H-H2O	C8H9NO3	2.7177	66-72-8
pos_2877	Propionic acid	metab_2049	map01100;map00640;map00760	Metabolic pathways;Propanoate metabolism;Nicotinate and nicotinamide metabolism	C00163	pos	Organic acids	Carboxylic acids	Metabolism;Metabolism;Metabolism	Global and overview maps;Carbohydrate metabolism;Metabolism of cofactors and vitamins	116.071	M+ACN+H	C3H6O2	2.7256	1979-09-04
pos_2904	N-Acetylmannosamine	metab_2078	map01100;map00520	Metabolic pathways;Amino sugar and nucleotide sugar metabolism	C00645	pos	Carbohydrates	Monosaccharides	Metabolism;Metabolism	Global and overview maps;Carbohydrate metabolism	204.086	M+H-H2O	C8H15NO6	2.8129	7772-94-3
pos_301	Trehalose	metab_2192	map01100;map00500;map01110;map02010	Metabolic pathways;Starch and sucrose metabolism;Biosynthesis of secondary metabolites;ABC transporters	C01083	pos	Carbohydrates	Oligosaccharides	Metabolism;Metabolism;Metabolism;Environmental Information Processing	Global and overview maps;Carbohydrate metabolism;Global and overview maps;Membrane transport	360.149	M+H, M+NH4, M+H-H2O	C12H22O11	1.3023	99-20-7
pos_3052	Serotonin	metab_2237	map01100;map01110;map00380	Metabolic pathways;Biosynthesis of secondary metabolites;Tryptophan metabolism	C00780	pos	Peptides;Hormones and transmitters	Amines;Neurotransmitters	Metabolism;Metabolism;Metabolism	Global and overview maps;Global and overview maps;Amino acid metabolism	159.091	M+H-H2O	C10H12N2O	3.2445	50-67-9
pos_3344	4-Methoxyestrone	metab_2552	-	-	C03958	pos	Hormones and transmitters	Peptide hormones	-	-	345.143	M+2Na-H	C19H24O3	4.118	-
pos_38	Pantothenic Acid	metab_3050	map01100;map01110;map00770;map00410;map01240	Metabolic pathways;Biosynthesis of secondary metabolites;Pantothenate and CoA biosynthesis;beta-Alanine metabolism;Biosynthesis of cofactors	C00864	pos	Vitamins and cofactors	Vitamins	Metabolism;Metabolism;Metabolism;Metabolism;Metabolism	Global and overview maps;Global and overview maps;Metabolism of cofactors and vitamins;Metabolism of other amino acids;Global and overview maps	220.117	M+H, M+Na, M+K, M+H-H2O	C9H17NO5	2.9325	79-83-4
pos_4151	Estriol	metab_3431	map01100	Metabolic pathways	C05141	pos	Steroids;Hormones and transmitters	18-Carbon atoms;Steroid hormones	Metabolism	Global and overview maps	271.168	M+H-H2O	C18H24O3	6.3502	50-27-1;547-81-9
pos_4180	Arachidic acid	metab_3459	map01040	Biosynthesis of unsaturated fatty acids	C06425	pos	Lipids	Fatty acids	Metabolism	Lipid metabolism	330.336	M+NH4	C20H40O2	6.4059	506-30-9
pos_4186	Prostavasin	metab_3465	-	-	C04741	pos	Lipids	Eicosanoids	-	-	337.236	M+H-H2O	C20H34O5	6.4139	745-65-3
pos_4241	Prostaglandin A1	metab_3521	-	-	C04685	pos	Lipids	Eicosanoids	-	-	301.215	M+H-2H2O	C20H32O4	6.5097	14152-28-4
pos_4332	Pregnenolone	metab_3617	map01100	Metabolic pathways	C01953	pos	Steroids;Hormones and transmitters	21-Carbon atoms;Steroid hormones	Metabolism	Global and overview maps	349.273	M+CH3OH+H	C21H32O2	6.6608	145-13-1
pos_4404	LysoPC(16:0/0:0)	metab_3692	map00564	Glycerophospholipid metabolism	C04230	pos	Lipids	Phospholipids	Metabolism	Lipid metabolism	496.338	M+H	C24H50NO7P	6.7721	17364-16-8
pos_4421	LysoPC(20:4(8Z,11Z,14Z,17Z)/0:0)	metab_3711	map00564	Glycerophospholipid metabolism	C04230	pos	Lipids	Phospholipids	Metabolism	Lipid metabolism	544.336	M+H	C28H50NO7P	6.8277	-
pos_4497	Proscillaridin	metab_3789	-	-	C12816	pos	Steroids	24-Carbon atoms	-	-	553.28	M+Na	C30H42O8	7.0026	466-06-8
pos_4523	PE(22:4(7Z,10Z,13Z,16Z)/22:6(4Z,7Z,10Z,13Z,16Z,19Z))	metab_3817	map01100;map00564;map01110;map00563;map04136	Metabolic pathways;Glycerophospholipid metabolism;Biosynthesis of secondary metabolites;Glycosylphosphatidylinositol (GPI)-anchor biosynthesis;Autophagy - other	C00350	pos	Lipids	Phospholipids	Metabolism;Metabolism;Metabolism;Metabolism;Cellular Processes	Global and overview maps;Lipid metabolism;Global and overview maps;Glycan biosynthesis and metabolism;Transport and catabolism	903.56	M+ACN+Na	C49H78NO8P	7.0663	-
pos_4730	GPCho(22:5/14:1)	metab_4041	map01100;map00564;map01110;map00590;map00591;map00592	Metabolic pathways;Glycerophospholipid metabolism;Biosynthesis of secondary metabolites;Arachidonic acid metabolism;Linoleic acid metabolism;alpha-Linolenic acid metabolism	C00157	pos	Lipids	Phospholipids	Metabolism;Metabolism;Metabolism;Metabolism;Metabolism;Metabolism	Global and overview maps;Lipid metabolism;Global and overview maps;Lipid metabolism;Lipid metabolism;Lipid metabolism	800.518	M+Na	C44H76NO8P	7.6851	-
pos_4843	Cinobufagin	metab_4162	-	-	C16931	pos	Steroids	24-Carbon atoms	-	-	460.268	M+NH4	C26H34O6	7.8122	470-37-1
pos_4934	PC(14:0/22:6(4Z,7Z,10Z,13Z,16Z,19Z))	metab_4261	map01100;map00564;map01110;map00590;map00591;map00592	Metabolic pathways;Glycerophospholipid metabolism;Biosynthesis of secondary metabolites;Arachidonic acid metabolism;Linoleic acid metabolism;alpha-Linolenic acid metabolism	C00157	pos	Lipids	Phospholipids	Metabolism;Metabolism;Metabolism;Metabolism;Metabolism;Metabolism	Global and overview maps;Lipid metabolism;Global and overview maps;Lipid metabolism;Lipid metabolism;Lipid metabolism	778.536	M+H	C44H76NO8P	7.6929	-
pos_4979	PS(20:0/18:1(11Z))	metab_4310	map01100;map00564;map01110;map00260	Metabolic pathways;Glycerophospholipid metabolism;Biosynthesis of secondary metabolites;Glycine, serine and threonine metabolism	C02737	pos	Lipids	Phospholipids	Metabolism;Metabolism;Metabolism;Metabolism	Global and overview maps;Lipid metabolism;Global and overview maps;Amino acid metabolism	782.573	M+H-2H2O	C44H84NO10P	7.6296	-
pos_502	Linoleic Acid	metab_4357	map01100;map00591;map01040	Metabolic pathways;Linoleic acid metabolism;Biosynthesis of unsaturated fatty acids	C01595	pos	Lipids	Fatty acids	Metabolism;Metabolism;Metabolism	Global and overview maps;Lipid metabolism;Lipid metabolism	263.236	M+H-H2O, M+ACN+H, M+H-2H2O	C18H32O2	6.6608	506-21-8;60-33-3
pos_5098	PA(20:1(11Z)/22:5(7Z,10Z,13Z,16Z,19Z))	metab_4438	map01100;map00564;map01110;map00561;map04070	Metabolic pathways;Glycerophospholipid metabolism;Biosynthesis of secondary metabolites;Glycerolipid metabolism;Phosphatidylinositol signaling system	C00416	pos	Lipids	Phospholipids	Metabolism;Metabolism;Metabolism;Metabolism;Environmental Information Processing	Global and overview maps;Lipid metabolism;Global and overview maps;Lipid metabolism;Signal transduction	799.531	M+Na	C45H77O8P	7.3367	-
pos_5124	PA(20:0/20:4(8Z,11Z,14Z,17Z))	metab_4467	map01100;map00564;map01110;map00561;map04070	Metabolic pathways;Glycerophospholipid metabolism;Biosynthesis of secondary metabolites;Glycerolipid metabolism;Phosphatidylinositol signaling system	C00416	pos	Lipids	Phospholipids	Metabolism;Metabolism;Metabolism;Metabolism;Environmental Information Processing	Global and overview maps;Lipid metabolism;Global and overview maps;Lipid metabolism;Signal transduction	717.526	M+H-2H2O	C43H77O8P	7.3049	-
pos_5143	PS(18:1(9Z)/20:1(11Z))	metab_4485	map01100;map00564;map01110;map00260	Metabolic pathways;Glycerophospholipid metabolism;Biosynthesis of secondary metabolites;Glycine, serine and threonine metabolism	C02737	pos	Lipids	Phospholipids	Metabolism;Metabolism;Metabolism;Metabolism	Global and overview maps;Lipid metabolism;Global and overview maps;Amino acid metabolism	798.563	M+H-H2O	C44H82NO10P	7.2813	-
pos_5227	PA(18:3(9Z,12Z,15Z)/16:0)	metab_4574	map01100;map00564;map01110;map00561;map04070	Metabolic pathways;Glycerophospholipid metabolism;Biosynthesis of secondary metabolites;Glycerolipid metabolism;Phosphatidylinositol signaling system	C00416	pos	Lipids	Phospholipids	Metabolism;Metabolism;Metabolism;Metabolism;Environmental Information Processing	Global and overview maps;Lipid metabolism;Global and overview maps;Lipid metabolism;Signal transduction	693.447	M+Na	C37H67O8P	7.1301	-
pos_5243	PC(16:0/18:3(9Z,12Z,15Z))	metab_4592	map01100;map00564;map01110;map00590;map00591;map00592	Metabolic pathways;Glycerophospholipid metabolism;Biosynthesis of secondary metabolites;Arachidonic acid metabolism;Linoleic acid metabolism;alpha-Linolenic acid metabolism	C00157	pos	Lipids	Phospholipids	Metabolism;Metabolism;Metabolism;Metabolism;Metabolism;Metabolism	Global and overview maps;Lipid metabolism;Global and overview maps;Lipid metabolism;Lipid metabolism;Lipid metabolism	756.552	M+H	C42H78NO8P	7.0981	-
pos_5245	2-Lysophosphatidylcholine	metab_4594	map00564	Glycerophospholipid metabolism	C04230	pos	Lipids	Phospholipids	Metabolism	Lipid metabolism	524.37	M+H	C26H54NO7P	7.0981	-
pos_5257	PG(18:2(9Z,12Z)/16:0)	metab_4607	map01100;map00564	Metabolic pathways;Glycerophospholipid metabolism	C00344	pos	Lipids	Phospholipids	Metabolism;Metabolism	Global and overview maps;Lipid metabolism	788.542	M+ACN+H	C40H75O10P	7.0822	-
pos_5422	Bufalin	metab_4783	-	-	C16922	pos	Steroids	24-Carbon atoms	-	-	790.52	2M+NH4	C24H34O4	6.9309	465-21-4
pos_5432	PC(20:2(11Z,14Z)/14:0)	metab_4793	map01100;map00564;map01110;map00590;map00591;map00592	Metabolic pathways;Glycerophospholipid metabolism;Biosynthesis of secondary metabolites;Arachidonic acid metabolism;Linoleic acid metabolism;alpha-Linolenic acid metabolism	C00157	pos	Lipids	Phospholipids	Metabolism;Metabolism;Metabolism;Metabolism;Metabolism;Metabolism	Global and overview maps;Lipid metabolism;Global and overview maps;Lipid metabolism;Lipid metabolism;Lipid metabolism	758.567	M+H	C42H80NO8P	6.923	-
pos_5449	Ganosporeric acid A	metab_4810	map01040	Biosynthesis of unsaturated fatty acids	C16526	pos	Lipids	Fatty acids	Metabolism	Lipid metabolism	549.248	M+Na	C30H38O8	6.9071	135357-25-4
pos_5454	Neomycin sulfate	metab_4816	map01110;map00524	Biosynthesis of secondary metabolites;Neomycin, kanamycin and gentamicin biosynthesis	C01737	pos	Antibiotics	Aminoglycosides	Metabolism;Metabolism	Global and overview maps;Biosynthesis of other secondary metabolites	637.3	M+Na	C23H46N6O13	6.8992	1404-04-2
pos_5472	Prostaglandin D1	metab_4836	-	-	C06438	pos	Lipids	Eicosanoids	-	-	393.205	M+K	C20H34O5	6.8754	17968-82-0
pos_5498	Docosadienoate (22:2n6)	metab_4860	map01040	Biosynthesis of unsaturated fatty acids	C16533	pos	Lipids	Fatty acids	Metabolism	Lipid metabolism	354.336	M+NH4	C22H40O2	6.8595	17735-98-7
pos_5516	PA(8:0/12:0)	metab_4879	map01100;map00564;map01110;map00561;map04070	Metabolic pathways;Glycerophospholipid metabolism;Biosynthesis of secondary metabolites;Glycerolipid metabolism;Phosphatidylinositol signaling system	C00416	pos	Lipids	Phospholipids	Metabolism;Metabolism;Metabolism;Metabolism;Environmental Information Processing	Global and overview maps;Lipid metabolism;Global and overview maps;Lipid metabolism;Signal transduction	463.281	M+H-H2O	C23H45O8P	6.8357	-
pos_5568	LysoPC(18:1(11Z)/0:0)	metab_4929	map00564	Glycerophospholipid metabolism	C04230	pos	Lipids	Phospholipids	Metabolism	Lipid metabolism	522.354	M+H	C26H52NO7P	6.7563	-
pos_561	PA(22:6(4Z,7Z,10Z,13Z,16Z,19Z)/20:1(11Z))	metab_4975	map01100;map00564;map01110;map00561;map04070	Metabolic pathways;Glycerophospholipid metabolism;Biosynthesis of secondary metabolites;Glycerolipid metabolism;Phosphatidylinositol signaling system	C00416	pos	Lipids	Phospholipids	Metabolism;Metabolism;Metabolism;Metabolism;Environmental Information Processing	Global and overview maps;Lipid metabolism;Global and overview maps;Lipid metabolism;Signal transduction	792.56	M+NH4, M+K, M+Na	C45H75O8P	7.2096	-
pos_5657	PC(14:0/22:5(7Z,10Z,13Z,16Z,19Z))	metab_5025	map01100;map00564;map01110;map00590;map00591;map00592	Metabolic pathways;Glycerophospholipid metabolism;Biosynthesis of secondary metabolites;Arachidonic acid metabolism;Linoleic acid metabolism;alpha-Linolenic acid metabolism	C00157	pos	Lipids	Phospholipids	Metabolism;Metabolism;Metabolism;Metabolism;Metabolism;Metabolism	Global and overview maps;Lipid metabolism;Global and overview maps;Lipid metabolism;Lipid metabolism;Lipid metabolism	780.552	M+H	C44H78NO8P	6.6767	-
pos_5659	PA(14:1(9Z)/20:4(8Z,11Z,14Z,17Z))	metab_5027	map01100;map00564;map01110;map00561;map04070	Metabolic pathways;Glycerophospholipid metabolism;Biosynthesis of secondary metabolites;Glycerolipid metabolism;Phosphatidylinositol signaling system	C00416	pos	Lipids	Phospholipids	Metabolism;Metabolism;Metabolism;Metabolism;Environmental Information Processing	Global and overview maps;Lipid metabolism;Global and overview maps;Lipid metabolism;Signal transduction	689.417	M+Na	C37H63O8P	6.6767	-
pos_5674	LysoPC(15:0/0:0)	metab_5044	map00564	Glycerophospholipid metabolism	C04230	pos	Lipids	Phospholipids	Metabolism	Lipid metabolism	482.323	M+H	C23H48NO7P	6.6687	-
pos_5773	PE(16:1(9Z)/P-18:1(11Z))	metab_5146	map01100;map00564;map01110;map00563;map04136	Metabolic pathways;Glycerophospholipid metabolism;Biosynthesis of secondary metabolites;Glycosylphosphatidylinositol (GPI)-anchor biosynthesis;Autophagy - other	C00350	pos	Lipids	Phospholipids	Metabolism;Metabolism;Metabolism;Metabolism;Cellular Processes	Global and overview maps;Lipid metabolism;Global and overview maps;Glycan biosynthesis and metabolism;Transport and catabolism	722.503	M+Na	C39H74NO7P	6.5812	-
pos_5792	Prostaglandin D2	metab_5165	map01100;map00590	Metabolic pathways;Arachidonic acid metabolism	C00696	pos	Lipids	Eicosanoids	Metabolism;Metabolism	Global and overview maps;Lipid metabolism	317.208	M+H-2H2O	C20H32O5	6.5733	41598-07-6
pos_5866	Ergocalciferol	metab_5241	map01100;map01110;map00100	Metabolic pathways;Biosynthesis of secondary metabolites;Steroid biosynthesis	C05441	pos	Vitamins and cofactors	Vitamins	Metabolism;Metabolism;Metabolism	Global and overview maps;Global and overview maps;Lipid metabolism	419.33	M+Na	C28H44O	6.5175	50-14-6
pos_6067	Prostaglandin F1a	metab_5449	-	-	C06475	pos	Lipids	Eicosanoids	-	-	339.252	M+H-H2O	C20H36O5	6.3662	745-62-0
pos_6138	Prostaglandin E1	metab_5521	-	-	C04741	pos	Lipids	Eicosanoids	-	-	337.236	M+H-H2O	C20H34O5	6.279	745-65-3
pos_6171	Withanolide B	metab_5556	map01100;map00130;map01110;map01240	Metabolic pathways;Ubiquinone and other terpenoid-quinone biosynthesis;Biosynthesis of secondary metabolites;Biosynthesis of cofactors	C00828	pos	Vitamins and cofactors	Vitamins	Metabolism;Metabolism;Metabolism;Metabolism	Global and overview maps;Metabolism of cofactors and vitamins;Global and overview maps;Global and overview maps	419.26	M+H-2H2O	C28H38O5	6.2551	56973-41-2
pos_6206	Prostaglandin E3	metab_5594	-	-	C06439	pos	Lipids	Eicosanoids	-	-	383.242	M+CH3OH+H	C20H30O5	6.2312	802-31-3
pos_666	L-Glutamine	metab_6077	map01100;map00630;map00220;map00230;map01240;map02010;map00910;map01230;map00240;map00250;map00970;map00750	Metabolic pathways;Glyoxylate and dicarboxylate metabolism;Arginine biosynthesis;Purine metabolism;Biosynthesis of cofactors;ABC transporters;Nitrogen metabolism;Biosynthesis of amino acids;Pyrimidine metabolism;Alanine, aspartate and glutamate metabolism;Aminoacyl-tRNA biosynthesis;Vitamin B6 metabolism	C00064	pos	Peptides	Amino acids	Metabolism;Metabolism;Metabolism;Metabolism;Metabolism;Environmental Information Processing;Metabolism;Metabolism;Metabolism;Metabolism;Genetic Information Processing;Metabolism	Global and overview maps;Carbohydrate metabolism;Amino acid metabolism;Nucleotide metabolism;Global and overview maps;Membrane transport;Energy metabolism;Global and overview maps;Nucleotide metabolism;Amino acid metabolism;Translation;Metabolism of cofactors and vitamins	147.076	M+H-H2O, M+H	C5H10N2O3	1.0088	56-85-9;5959-95-5
pos_7094	Equilenin	metab_6548	-	-	C14303	pos	Steroids	18-Carbon atoms	-	-	289.118	M+Na	C18H18O2	5.2069	517-09-9
pos_72	PA(18:3(9Z,12Z,15Z)/18:3(6Z,9Z,12Z))	metab_6662	map01100;map00564;map01110;map00561;map04070	Metabolic pathways;Glycerophospholipid metabolism;Biosynthesis of secondary metabolites;Glycerolipid metabolism;Phosphatidylinositol signaling system	C00416	pos	Lipids	Phospholipids	Metabolism;Metabolism;Metabolism;Metabolism;Environmental Information Processing	Global and overview maps;Lipid metabolism;Global and overview maps;Lipid metabolism;Signal transduction	715.429	M+Na, M+2Na-H, M+NH4, M+H	C39H65O8P	7.495	-
pos_7666	Dopamine	metab_7169	map01100;map00950;map01110;map00965;map00350	Metabolic pathways;Isoquinoline alkaloid biosynthesis;Biosynthesis of secondary metabolites;Betalain biosynthesis;Tyrosine metabolism	C03758	pos	Peptides;Hormones and transmitters;Hormones and transmitters	Amines;Other hormones;Neurotransmitters	Metabolism;Metabolism;Metabolism;Metabolism;Metabolism	Global and overview maps;Biosynthesis of other secondary metabolites;Global and overview maps;Biosynthesis of other secondary metabolites;Amino acid metabolism	118.065	M+H-2H2O	C8H11NO2	4.3832	62-31-7;51-61-6
pos_8039	Deoxyguanosine	metab_7572	map01100;map02010;map00230	Metabolic pathways;ABC transporters;Purine metabolism	C00330	pos	Nucleic acids	Nucleosides	Metabolism;Environmental Information Processing;Metabolism	Global and overview maps;Membrane transport;Nucleotide metabolism	285.132	M+NH4	C10H13N5O4	3.8696	961-07-9
pos_8154	Epinephrine	metab_7696	map01100;map00350	Metabolic pathways;Tyrosine metabolism	C00788	pos	Hormones and transmitters;Hormones and transmitters	Other hormones;Neurotransmitters	Metabolism;Metabolism	Global and overview maps;Amino acid metabolism	184.096	M+H	C9H13NO3	3.7092	51-43-4
pos_8269	DCMP	metab_7818	map00240;map01100	Pyrimidine metabolism;Metabolic pathways	C00239	pos	Nucleic acids	Nucleotides	Metabolism;Metabolism	Nucleotide metabolism;Global and overview maps	325.091	M+NH4	C9H14N3O7P	3.5481	1032-65-1
pos_8338	Deoxyuridine	metab_7894	map00240;map01100;map02010	Pyrimidine metabolism;Metabolic pathways;ABC transporters	C00526	pos	Nucleic acids	Nucleosides	Metabolism;Metabolism;Environmental Information Processing	Nucleotide metabolism;Global and overview maps;Membrane transport	211.071	M+H-H2O	C9H12N2O5	3.4596	951-78-0
pos_8435	Uridine 5'-diphosphate	metab_7996	map00240;map01100;map00908;map01240	Pyrimidine metabolism;Metabolic pathways;Zeatin biosynthesis;Biosynthesis of cofactors	C00015	pos	Nucleic acids	Nucleotides	Metabolism;Metabolism;Metabolism;Metabolism	Nucleotide metabolism;Global and overview maps;Metabolism of terpenoids and polyketides;Global and overview maps	437.033	M+CH3OH+H	C9H14N2O12P2	3.3161	58-98-0
pos_8483	Phenethylamine	metab_8043	map01100;map00360	Metabolic pathways;Phenylalanine metabolism	C05332	pos	Peptides	Amines	Metabolism;Metabolism	Global and overview maps;Amino acid metabolism	122.096	M+H	C8H11N	3.2685	64-04-0
pos_8557	Butyric acid	metab_8123	map01100;map00650	Metabolic pathways;Butanoate metabolism	C00246	pos	Organic acids;Lipids	Carboxylic acids;Fatty acids	Metabolism;Metabolism	Global and overview maps;Carbohydrate metabolism	218.138	2M+ACN+H	C4H8O2	3.1646	107-92-6
pos_8711	(-)-Epinephrine	metab_8288	map01100;map00350	Metabolic pathways;Tyrosine metabolism	C00788	pos	Hormones and transmitters;Hormones and transmitters	Other hormones;Neurotransmitters	Metabolism;Metabolism	Global and overview maps;Amino acid metabolism	184.096	M+H	C9H13NO3	2.9325	51-43-4
pos_8807	L-Phenylalanine	metab_8382	map01100;map01110;map00970;map01210;map00960;map02010;map00998;map01230;map00966;map00460;map00940;map00360;map00400	Metabolic pathways;Biosynthesis of secondary metabolites;Aminoacyl-tRNA biosynthesis;2-Oxocarboxylic acid metabolism;Tropane, piperidine and pyridine alkaloid biosynthesis;ABC transporters;Biosynthesis of various secondary metabolites - part 2;Biosynthesis of amino acids;Glucosinolate biosynthesis;Cyanoamino acid metabolism;Phenylpropanoid biosynthesis;Phenylalanine metabolism;Phenylalanine, tyro…	C00079	pos	Peptides	Amino acids	Metabolism;Metabolism;Genetic Information Processing;Metabolism;Metabolism;Environmental Information Processing;Metabolism;Metabolism;Metabolism;Metabolism;Metabolism;Metabolism;Metabolism	Global and overview maps;Global and overview maps;Translation;Global and overview maps;Biosynthesis of other secondary metabolites;Membrane transport;Biosynthesis of other secondary metabolites;Global and overview maps;Biosynthesis of other secondary metabolites;Metabolism of other amino acids;Biosynthesis of other secondary metabolites;Amino acid metabolism;Amino acid metabolism	166.086	M+H	C9H11NO2	2.8448	63-91-2
pos_8907	Guanine	metab_8481	map01100;map00230	Metabolic pathways;Purine metabolism	C00242	pos	Nucleic acids	Bases	Metabolism;Metabolism	Global and overview maps;Nucleotide metabolism	152.056	M+H	C5H5N5O	2.6628	73-40-5
pos_8923	Adenosine	metab_8499	map01100;map02010;map00230	Metabolic pathways;ABC transporters;Purine metabolism	C00212	pos	Nucleic acids	Nucleosides	Metabolism;Environmental Information Processing;Metabolism	Global and overview maps;Membrane transport;Nucleotide metabolism	268.103	M+H	C10H13N5O4	2.6014	58-61-7
pos_9040	Uracil	metab_8629	map00240;map01100;map00770;map00410	Pyrimidine metabolism;Metabolic pathways;Pantothenate and CoA biosynthesis;beta-Alanine metabolism	C00106	pos	Nucleic acids	Bases	Metabolism;Metabolism;Metabolism;Metabolism	Nucleotide metabolism;Global and overview maps;Metabolism of cofactors and vitamins;Metabolism of other amino acids	113.035	M+H	C4H4N2O2	1.9407	66-22-8
pos_9063	Pyridoxine	metab_8653	map01100;map00750;map01240	Metabolic pathways;Vitamin B6 metabolism;Biosynthesis of cofactors	C00314	pos	Vitamins and cofactors	Vitamins	Metabolism;Metabolism;Metabolism	Global and overview maps;Metabolism of cofactors and vitamins;Global and overview maps	170.081	M+H	C8H11NO3	1.7967	58-56-0;65-23-6
pos_9074	3',5'-Cyclic AMP	metab_8665	map01100;map00230	Metabolic pathways;Purine metabolism	C00575	pos	Nucleic acids	Cyclic nucleotides	Metabolism;Metabolism	Global and overview maps;Nucleotide metabolism	330.058	M+H	C10H12N5O6P	1.6848	60-92-4
pos_9092	Niacinamide	metab_8685	map01100;map00760;map01240	Metabolic pathways;Nicotinate and nicotinamide metabolism;Biosynthesis of cofactors	C00153	pos	Vitamins and cofactors	Vitamins	Metabolism;Metabolism;Metabolism	Global and overview maps;Metabolism of cofactors and vitamins;Global and overview maps	123.055	M+H	C6H6N2O	1.5811	98-92-0
pos_9117	Cytidine	metab_8712	map00240;map01100;map02010	Pyrimidine metabolism;Metabolic pathways;ABC transporters	C00475	pos	Nucleic acids	Nucleosides	Metabolism;Metabolism;Environmental Information Processing	Nucleotide metabolism;Global and overview maps;Membrane transport	244.092	M+H	C9H13N3O5	1.4059	65-46-3
pos_9133	D-Tagatose	metab_8730	map01100;map00052	Metabolic pathways;Galactose metabolism	C00795	pos	Carbohydrates	Monosaccharides	Metabolism;Metabolism	Global and overview maps;Carbohydrate metabolism	163.06	M+H-H2O	C6H12O6	1.3341	20197-42-6;87-81-0
pos_9197	L-Threonine	metab_8791	map01100;map01110;map00970;map00290;map02010;map00860;map01230;map00260;map00261	Metabolic pathways;Biosynthesis of secondary metabolites;Aminoacyl-tRNA biosynthesis;Valine, leucine and isoleucine biosynthesis;ABC transporters;Porphyrin and chlorophyll metabolism;Biosynthesis of amino acids;Glycine, serine and threonine metabolism;Monobactam biosynthesis	C00188	pos	Peptides	Amino acids	Metabolism;Metabolism;Genetic Information Processing;Metabolism;Environmental Information Processing;Metabolism;Metabolism;Metabolism;Metabolism	Global and overview maps;Global and overview maps;Translation;Amino acid metabolism;Membrane transport;Metabolism of cofactors and vitamins;Global and overview maps;Amino acid metabolism;Biosynthesis of other secondary metabolites	120.066	M+H	C4H9NO3	1.0399	72-19-5
pos_9210	L-Asparagine	metab_8803	map01100;map01110;map00460;map01230;map00250;map00970	Metabolic pathways;Biosynthesis of secondary metabolites;Cyanoamino acid metabolism;Biosynthesis of amino acids;Alanine, aspartate and glutamate metabolism;Aminoacyl-tRNA biosynthesis	C00152	pos	Peptides	Amino acids	Metabolism;Metabolism;Metabolism;Metabolism;Metabolism;Genetic Information Processing	Global and overview maps;Global and overview maps;Metabolism of other amino acids;Global and overview maps;Amino acid metabolism;Translation	133.061	M+H	C4H8N2O3	1.032	70-47-3
pos_9238	Cephamycin C	metab_8830	map01100;map00311;map01110	Metabolic pathways;Penicillin and cephalosporin biosynthesis;Biosynthesis of secondary metabolites	C06566	pos	Antibiotics	beta-Lactams	Metabolism;Metabolism;Metabolism	Global and overview maps;Biosynthesis of other secondary metabolites;Global and overview maps	411.098	M+H-2H2O	C16H22N4O9S	1.0008	38429-35-5
pos_9255	L-(+)-Arginine	metab_8847	map01100;map00220;map01110;map02010;map00330;map01230;map00970;map00261	Metabolic pathways;Arginine biosynthesis;Biosynthesis of secondary metabolites;ABC transporters;Arginine and proline metabolism;Biosynthesis of amino acids;Aminoacyl-tRNA biosynthesis;Monobactam biosynthesis	C00062	pos	Peptides	Amino acids	Metabolism;Metabolism;Metabolism;Environmental Information Processing;Metabolism;Metabolism;Genetic Information Processing;Metabolism	Global and overview maps;Amino acid metabolism;Global and overview maps;Membrane transport;Amino acid metabolism;Global and overview maps;Translation;Biosynthesis of other secondary metabolites	175.119	M+H	C6H14N4O2	0.9928	74-79-3
pos_2666	D-Galactose	metab_9263	map01100;map00052	Metabolic pathways;Galactose metabolism	C00124	pos	Carbohydrates	Monosaccharides	Metabolism;Metabolism	Global and overview maps;Carbohydrate metabolism	198.097	M+NH4	C6H12O6	1.024	3646-73-9;59-23-4;10257-28-0;7296-64-2;59-23-4
pos_2730	D-Ribose	metab_9264	map01100;map00030;map02010	Metabolic pathways;Pentose phosphate pathway;ABC transporters	C00121	pos	Carbohydrates	Monosaccharides	Metabolism;Metabolism;Environmental Information Processing	Global and overview maps;Carbohydrate metabolism;Membrane transport	115.039	M+H-2H2O	C5H10O5	1.382	613-83-2;50-69-1
pos_5823	Dodecanoic acid	metab_9268	map01100;map01110;map00061	Metabolic pathways;Biosynthesis of secondary metabolites;Fatty acid biosynthesis	C02679	pos	Lipids	Fatty acids	Metabolism;Metabolism;Metabolism	Global and overview maps;Global and overview maps;Lipid metabolism	223.169	M+Na	C12H24O2	6.5494	143-07-7;1908-11-8
pos_7982	Riboflavin	metab_9293	map01100;map01240;map01110;map02010;map00740	Metabolic pathways;Biosynthesis of cofactors;Biosynthesis of secondary metabolites;ABC transporters;Riboflavin metabolism	C00255	pos	Vitamins and cofactors	Vitamins	Metabolism;Metabolism;Metabolism;Environmental Information Processing;Metabolism	Global and overview maps;Global and overview maps;Global and overview maps;Membrane transport;Metabolism of cofactors and vitamins	377.145	M+H	C17H20N4O6	3.9336	83-88-5;146-17-8
neg_1038	PG(22:5(4Z,7Z,10Z,13Z,16Z)/16:0)	metab_9346	map01100;map00564	Metabolic pathways;Glycerophospholipid metabolism	C00344	neg	Lipids	Phospholipids	Metabolism;Metabolism	Global and overview maps;Lipid metabolism	831.495	M-H2O-H, M+Cl	C44H77O10P	7.1935	-
neg_105	Guanosine	metab_9359	map01100;map02010;map00230	Metabolic pathways;ABC transporters;Purine metabolism	C00387	neg	Nucleic acids	Nucleosides	Metabolism;Environmental Information Processing;Metabolism	Global and overview maps;Membrane transport;Nucleotide metabolism	282.084	M-H, M+FA-H, M+Cl	C10H13N5O5	3.0686	118-00-3
neg_1532	Gluconic Acid	metab_9885	map01100;map00030;map01110;map01200	Metabolic pathways;Pentose phosphate pathway;Biosynthesis of secondary metabolites;Carbon metabolism	C00257	neg	Carbohydrates	Monosaccharides	Metabolism;Metabolism;Metabolism;Metabolism	Global and overview maps;Carbohydrate metabolism;Global and overview maps;Global and overview maps	195.05	M-H	C6H12O7	1.0349	526-95-4
neg_1563	Oxoglutaric acid	metab_9917	map01100;map00630;map00310;map01110;map00300;map01240;map01210;map00340;map00040;map01200;map00220;map00053;map00250;map01230;map00020;map00650;map00660;map00430	Metabolic pathways;Glyoxylate and dicarboxylate metabolism;Lysine degradation;Biosynthesis of secondary metabolites;Lysine biosynthesis;Biosynthesis of cofactors;2-Oxocarboxylic acid metabolism;Histidine metabolism;Pentose and glucuronate interconversions;Carbon metabolism;Arginine biosynthesis;Ascorbate and aldarate metabolism;Alanine, aspartate and glutamate metabolism;Biosynthesis of amino aci…	C00026	neg	Organic acids	Carboxylic acids	Metabolism;Metabolism;Metabolism;Metabolism;Metabolism;Metabolism;Metabolism;Metabolism;Metabolism;Metabolism;Metabolism;Metabolism;Metabolism;Metabolism;Metabolism;Metabolism;Metabolism;Metabolism	Global and overview maps;Carbohydrate metabolism;Amino acid metabolism;Global and overview maps;Amino acid metabolism;Global and overview maps;Global and overview maps;Amino acid metabolism;Carbohydrate metabolism;Global and overview maps;Amino acid metabolism;Carbohydrate metabolism;Amino acid metabolism;Global and overview maps;Carbohydrate metabolism;Carbohydrate metabolism;Carbohydrate metabo…	145.013	M-H	C5H6O5	1.2451	328-50-7
neg_1582	Rhamnose	metab_9935	map01100;map00051	Metabolic pathways;Fructose and mannose metabolism	C00507	neg	Carbohydrates	Monosaccharides	Metabolism;Metabolism	Global and overview maps;Carbohydrate metabolism	163.06	M-H	C6H12O5	1.3781	3615-41-6
neg_1584	Beta-Alanine	metab_9937	map01100;map01110;map00770;map01240;map00240;map00640;map00410	Metabolic pathways;Biosynthesis of secondary metabolites;Pantothenate and CoA biosynthesis;Biosynthesis of cofactors;Pyrimidine metabolism;Propanoate metabolism;beta-Alanine metabolism	C00099	neg	Peptides;Peptides	Amino acids;Amines	Metabolism;Metabolism;Metabolism;Metabolism;Metabolism;Metabolism;Metabolism	Global and overview maps;Global and overview maps;Metabolism of cofactors and vitamins;Global and overview maps;Nucleotide metabolism;Carbohydrate metabolism;Metabolism of other amino acids	134.046	M+FA-H	C3H7NO2	1.4015	107-95-9
neg_1607	Cis-Aconitic Acid	metab_9963	map01100;map00630;map01110;map01210;map00020;map00660	Metabolic pathways;Glyoxylate and dicarboxylate metabolism;Biosynthesis of secondary metabolites;2-Oxocarboxylic acid metabolism;Citrate cycle (TCA cycle);C5-Branched dibasic acid metabolism	C00417	neg	Organic acids	Carboxylic acids	Metabolism;Metabolism;Metabolism;Metabolism;Metabolism;Metabolism	Global and overview maps;Carbohydrate metabolism;Global and overview maps;Global and overview maps;Carbohydrate metabolism;Carbohydrate metabolism	173.008	M-H	C6H6O6	1.6751	585-84-2
neg_1689	Trans-Aconitic Acid	metab_10051	map01100;map00660	Metabolic pathways;C5-Branched dibasic acid metabolism	C02341	neg	Organic acids	Carboxylic acids	Metabolism;Metabolism	Global and overview maps;Carbohydrate metabolism	154.998	M-H2O-H	C6H6O6	3.0451	4023-65-8
neg_1704	Glutaric Acid	metab_10069	map01100;map00310;map00071	Metabolic pathways;Lysine degradation;Fatty acid degradation	C00489	neg	Organic acids	Carboxylic acids	Metabolism;Metabolism;Metabolism	Global and overview maps;Amino acid metabolism;Lipid metabolism	131.034	M-H	C5H8O4	3.1547	110-94-1
neg_1869	D-Pantothenic acid	metab_10248	map01100;map01110;map00770;map00410;map01240	Metabolic pathways;Biosynthesis of secondary metabolites;Pantothenate and CoA biosynthesis;beta-Alanine metabolism;Biosynthesis of cofactors	C00864	neg	Vitamins and cofactors	Vitamins	Metabolism;Metabolism;Metabolism;Metabolism;Metabolism	Global and overview maps;Global and overview maps;Metabolism of cofactors and vitamins;Metabolism of other amino acids;Global and overview maps	218.103	M-H	C9H17NO5	3.5149	79-83-4
neg_19	D-Sorbitol	metab_10282	map01100;map02010;map00051;map00052	Metabolic pathways;ABC transporters;Fructose and mannose metabolism;Galactose metabolism	C00794	neg	Carbohydrates	Monosaccharides	Metabolism;Environmental Information Processing;Metabolism;Metabolism	Global and overview maps;Membrane transport;Carbohydrate metabolism;Carbohydrate metabolism	181.071	M-H, M+FA-H, M-H2O-H	C6H14O6	0.894	50-70-4
neg_2004	L-Tryptophan	metab_10394	map01100;map01110;map00260;map01240;map01210;map00998;map01230;map00966;map00901;map00970;map00400;map00380	Metabolic pathways;Biosynthesis of secondary metabolites;Glycine, serine and threonine metabolism;Biosynthesis of cofactors;2-Oxocarboxylic acid metabolism;Biosynthesis of various secondary metabolites - part 2;Biosynthesis of amino acids;Glucosinolate biosynthesis;Indole alkaloid biosynthesis;Aminoacyl-tRNA biosynthesis;Phenylalanine, tyrosine and tryptophan biosynthesis;Tryptophan metabolism	C00078	neg	Peptides	Amino acids	Metabolism;Metabolism;Metabolism;Metabolism;Metabolism;Metabolism;Metabolism;Metabolism;Metabolism;Genetic Information Processing;Metabolism;Metabolism	Global and overview maps;Global and overview maps;Amino acid metabolism;Global and overview maps;Global and overview maps;Biosynthesis of other secondary metabolites;Global and overview maps;Biosynthesis of other secondary metabolites;Biosynthesis of other secondary metabolites;Translation;Amino acid metabolism;Amino acid metabolism	203.082	M-H	C11H12N2O2	3.8054	73-22-3
neg_2050	Adipic Acid	metab_10445	map01100	Metabolic pathways	C06104	neg	Organic acids	Carboxylic acids	Metabolism	Global and overview maps	145.05	M-H	C6H10O4	3.8843	124-04-9
neg_2070	2-Ketohexanoic acid	metab_10465	-	-	C00902	neg	Organic acids	Carboxylic acids	-	-	175.06	M+FA-H	C6H10O3	3.9235	2492-75-3
neg_21	Succinic Acid	metab_10497	map01100;map00630;map00310;map01110;map00640;map00920;map00650;map01200;map00620;map00760;map00250;map00360;map00350;map00020;map00190	Metabolic pathways;Glyoxylate and dicarboxylate metabolism;Lysine degradation;Biosynthesis of secondary metabolites;Propanoate metabolism;Sulfur metabolism;Butanoate metabolism;Carbon metabolism;Pyruvate metabolism;Nicotinate and nicotinamide metabolism;Alanine, aspartate and glutamate metabolism;Phenylalanine metabolism;Tyrosine metabolism;Citrate cycle (TCA cycle);Oxidative phosphorylation	C00042	neg	Organic acids	Carboxylic acids	Metabolism;Metabolism;Metabolism;Metabolism;Metabolism;Metabolism;Metabolism;Metabolism;Metabolism;Metabolism;Metabolism;Metabolism;Metabolism;Metabolism;Metabolism	Global and overview maps;Carbohydrate metabolism;Amino acid metabolism;Global and overview maps;Carbohydrate metabolism;Energy metabolism;Carbohydrate metabolism;Global and overview maps;Carbohydrate metabolism;Metabolism of cofactors and vitamins;Amino acid metabolism;Amino acid metabolism;Amino acid metabolism;Carbohydrate metabolism;Energy metabolism	117.018	M-H, M+K-2H, M-H2O-H	C4H6O4	1.8942	110-15-6
neg_2187	S-adenosyl-L-methioninamine	metab_10594	map01100;map00270;map00330	Metabolic pathways;Cysteine and methionine metabolism;Arginine and proline metabolism	C01137	neg	Peptides	Amines	Metabolism;Metabolism;Metabolism	Global and overview maps;Amino acid metabolism;Amino acid metabolism	377.138	M+Na-2H	C14H24N6O3S+2	4.1746	22365-13-5
neg_239	Sucrose	metab_10817	map01100;map00500;map01110;map02010;map00052	Metabolic pathways;Starch and sucrose metabolism;Biosynthesis of secondary metabolites;ABC transporters;Galactose metabolism	C00089	neg	Carbohydrates	Oligosaccharides	Metabolism;Metabolism;Metabolism;Environmental Information Processing;Metabolism	Global and overview maps;Carbohydrate metabolism;Global and overview maps;Membrane transport;Carbohydrate metabolism	341.108	M-H, M+FA-H	C12H22O11	1.0192	57-50-1
neg_259	S-Adenosylmethionine	metab_11033	map01100;map01110;map00908;map00270;map01240;map00330;map01230;map00261;map04122	Metabolic pathways;Biosynthesis of secondary metabolites;Zeatin biosynthesis;Cysteine and methionine metabolism;Biosynthesis of cofactors;Arginine and proline metabolism;Biosynthesis of amino acids;Monobactam biosynthesis;Sulfur relay system	C00019	neg	Vitamins and cofactors	Cofactors	Metabolism;Metabolism;Metabolism;Metabolism;Metabolism;Metabolism;Metabolism;Metabolism;Genetic Information Processing	Global and overview maps;Global and overview maps;Metabolism of terpenoids and polyketides;Amino acid metabolism;Global and overview maps;Amino acid metabolism;Global and overview maps;Biosynthesis of other secondary metabolites;Folding, sorting and degradation	398.141	M-H, M+K-2H	C15H23N6O5S+	1.3155	485-80-3;29908-03-0
neg_2714	Deoxyadenosine monophosphate	metab_11172	map01100;map00230	Metabolic pathways;Purine metabolism	C00360	neg	Nucleic acids	Nucleotides	Metabolism;Metabolism	Global and overview maps;Nucleotide metabolism	376.067	M+FA-H	C10H14N5O6P	5.2549	653-63-4
neg_2800	Suberic Acid	metab_11267	-	-	C08278	neg	Organic acids	Carboxylic acids	-	-	173.081	M-H	C8H14O4	5.3883	505-48-6
neg_30	Uridine	metab_11478	map00240;map01100;map02010	Pyrimidine metabolism;Metabolic pathways;ABC transporters	C00299	neg	Nucleic acids	Nucleosides	Metabolism;Metabolism;Environmental Information Processing	Nucleotide metabolism;Global and overview maps;Membrane transport	243.062	M+Cl, M+FA-H, M-H	C9H12N2O6	2.0035	58-96-8
neg_3554	Prostaglandin B2	metab_12052	map00590;map01100	Arachidonic acid metabolism;Metabolic pathways	C05954	neg	Lipids	Eicosanoids	Metabolism;Metabolism	Lipid metabolism;Global and overview maps	379.212	M+FA-H	C20H30O4	6.2947	13367-85-6
neg_3565	5,6-Dihydroxyprostaglandin F1a	metab_12063	-	-	C06475	neg	Lipids	Eicosanoids	-	-	369.228	M-H2O-H	C20H36O7	6.3025	11000-26-3
neg_3660	Ouabain	metab_12161	-	-	C01443	neg	Steroids	23-Carbon atoms	-	-	621.235	M+K-2H	C29H44O12	6.4121	630-60-4
neg_3703	Gamma-Linolenic acid	metab_12209	map01100;map00591;map01040	Metabolic pathways;Linoleic acid metabolism;Biosynthesis of unsaturated fatty acids	C06426	neg	Lipids	Fatty acids	Metabolism;Metabolism;Metabolism	Global and overview maps;Lipid metabolism;Lipid metabolism	323.222	M+FA-H	C18H30O2	6.4668	506-26-3
neg_3766	Acolongifloriside K	metab_12278	-	-	C01443	neg	Steroids	23-Carbon atoms	-	-	619.255	M+Cl	C29H44O12	6.5216	-
neg_3809	Leukotriene B4	metab_12326	map01100;map00590	Metabolic pathways;Arachidonic acid metabolism	C02165	neg	Lipids	Eicosanoids	Metabolism;Metabolism	Global and overview maps;Lipid metabolism	335.222	M-H	C20H32O4	6.5763	71652-82-9;71160-24-2
neg_3849	Citric Acid	metab_12366	map01100;map00630;map01110;map01240;map01210;map01200;map01230;map00250;map00020	Metabolic pathways;Glyoxylate and dicarboxylate metabolism;Biosynthesis of secondary metabolites;Biosynthesis of cofactors;2-Oxocarboxylic acid metabolism;Carbon metabolism;Biosynthesis of amino acids;Alanine, aspartate and glutamate metabolism;Citrate cycle (TCA cycle)	C00158	neg	Organic acids	Carboxylic acids	Metabolism;Metabolism;Metabolism;Metabolism;Metabolism;Metabolism;Metabolism;Metabolism;Metabolism	Global and overview maps;Carbohydrate metabolism;Global and overview maps;Global and overview maps;Global and overview maps;Global and overview maps;Global and overview maps;Amino acid metabolism;Carbohydrate metabolism	191.019	M-H	C6H8O7	6.6307	77-92-9
neg_3905	PG(18:1(11Z)/16:1(9Z))	metab_12425	map01100;map00564	Metabolic pathways;Glycerophospholipid metabolism	C00344	neg	Lipids	Phospholipids	Metabolism;Metabolism	Global and overview maps;Lipid metabolism	745.5	M-H	C40H75O10P	6.6777	-
neg_3913	Geldanamycin	metab_12432	-	-	C11222	neg	Antibiotics	Polyketides and nonribosomal peptides	-	-	605.277	M+FA-H	C29H40N2O9	6.6855	30562-34-6
neg_3915	PG(16:0/16:0)	metab_12434	map01100;map00564	Metabolic pathways;Glycerophospholipid metabolism	C00344	neg	Lipids	Phospholipids	Metabolism;Metabolism	Global and overview maps;Lipid metabolism	743.483	M+Na-2H	C38H75O10P	6.6855	-
neg_4108	PA(20:4(8Z,11Z,14Z,17Z)/22:2(13Z,16Z))	metab_12641	map01100;map00564;map01110;map00561;map04070	Metabolic pathways;Glycerophospholipid metabolism;Biosynthesis of secondary metabolites;Glycerolipid metabolism;Phosphatidylinositol signaling system	C00416	neg	Lipids	Phospholipids	Metabolism;Metabolism;Metabolism;Metabolism;Environmental Information Processing	Global and overview maps;Lipid metabolism;Global and overview maps;Lipid metabolism;Signal transduction	821.541	M+FA-H	C45H77O8P	7.0604	-
neg_4127	PG(16:1(9Z)/18:2(9Z,12Z))	metab_12662	map01100;map00564	Metabolic pathways;Glycerophospholipid metabolism	C00344	neg	Lipids	Phospholipids	Metabolism;Metabolism	Global and overview maps;Lipid metabolism	743.486	M-H	C40H73O10P	7.1857	-
neg_4130	PA(16:0/18:3(9Z,12Z,15Z))	metab_12666	map01100;map00564;map01110;map00561;map04070	Metabolic pathways;Glycerophospholipid metabolism;Biosynthesis of secondary metabolites;Glycerolipid metabolism;Phosphatidylinositol signaling system	C00416	neg	Lipids	Phospholipids	Metabolism;Metabolism;Metabolism;Metabolism;Environmental Information Processing	Global and overview maps;Lipid metabolism;Global and overview maps;Lipid metabolism;Signal transduction	691.433	M+Na-2H	C37H67O8P	7.1935	-
neg_4131	PA(16:1(9Z)/22:4(7Z,10Z,13Z,16Z))	metab_12667	map01100;map00564;map01110;map00561;map04070	Metabolic pathways;Glycerophospholipid metabolism;Biosynthesis of secondary metabolites;Glycerolipid metabolism;Phosphatidylinositol signaling system	C00416	neg	Lipids	Phospholipids	Metabolism;Metabolism;Metabolism;Metabolism;Environmental Information Processing	Global and overview maps;Lipid metabolism;Global and overview maps;Lipid metabolism;Signal transduction	757.465	M+Cl	C41H71O8P	7.2014	-
neg_4133	PA(20:3(8Z,11Z,14Z)/22:2(13Z,16Z))	metab_12669	map01100;map00564;map01110;map00561;map04070	Metabolic pathways;Glycerophospholipid metabolism;Biosynthesis of secondary metabolites;Glycerolipid metabolism;Phosphatidylinositol signaling system	C00416	neg	Lipids	Phospholipids	Metabolism;Metabolism;Metabolism;Metabolism;Environmental Information Processing	Global and overview maps;Lipid metabolism;Global and overview maps;Lipid metabolism;Signal transduction	823.557	M+FA-H	C45H79O8P	7.2092	-
neg_4137	PA(22:1(13Z)/18:3(9Z,12Z,15Z))	metab_12673	map01100;map00564;map01110;map00561;map04070	Metabolic pathways;Glycerophospholipid metabolism;Biosynthesis of secondary metabolites;Glycerolipid metabolism;Phosphatidylinositol signaling system	C00416	neg	Lipids	Phospholipids	Metabolism;Metabolism;Metabolism;Metabolism;Environmental Information Processing	Global and overview maps;Lipid metabolism;Global and overview maps;Lipid metabolism;Signal transduction	797.541	M+FA-H	C43H77O8P	7.2249	-
neg_4371	PA(16:0/20:2(11Z,14Z))	metab_12932	map01100;map00564;map01110;map00561;map04070	Metabolic pathways;Glycerophospholipid metabolism;Biosynthesis of secondary metabolites;Glycerolipid metabolism;Phosphatidylinositol signaling system	C00416	neg	Lipids	Phospholipids	Metabolism;Metabolism;Metabolism;Metabolism;Environmental Information Processing	Global and overview maps;Lipid metabolism;Global and overview maps;Lipid metabolism;Signal transduction	745.501	M+FA-H	C39H73O8P	7.5622	-
neg_4456	PA(16:0/18:2(9Z,12Z))	metab_13025	map01100;map00564;map01110;map00561;map04070	Metabolic pathways;Glycerophospholipid metabolism;Biosynthesis of secondary metabolites;Glycerolipid metabolism;Phosphatidylinositol signaling system	C00416	neg	Lipids	Phospholipids	Metabolism;Metabolism;Metabolism;Metabolism;Environmental Information Processing	Global and overview maps;Lipid metabolism;Global and overview maps;Lipid metabolism;Signal transduction	693.449	M+Na-2H	C37H69O8P	7.3741	-
neg_462	D-(+)-Trehalose	metab_13204	map01100;map00500;map01110;map02010	Metabolic pathways;Starch and sucrose metabolism;Biosynthesis of secondary metabolites;ABC transporters	C01083	neg	Carbohydrates	Oligosaccharides	Metabolism;Metabolism;Metabolism;Environmental Information Processing	Global and overview maps;Carbohydrate metabolism;Global and overview maps;Membrane transport	377.085	M+Cl, 2M-H	C12H22O11	1.0192	99-20-7
neg_4649	Capric acid	metab_13235	map01100;map00061	Metabolic pathways;Fatty acid biosynthesis	C01571	neg	Lipids	Fatty acids	Metabolism;Metabolism	Global and overview maps;Lipid metabolism	209.094	M+K-2H	C10H20O2	6.8256	334-48-5
neg_4653	PG(22:6(4Z,7Z,10Z,13Z,16Z,19Z)/20:3(8Z,11Z,14Z))	metab_13240	map01100;map00564	Metabolic pathways;Glycerophospholipid metabolism	C00344	neg	Lipids	Phospholipids	Metabolism;Metabolism	Global and overview maps;Lipid metabolism	865.498	M+Na-2H	C48H77O10P	6.8178	-
neg_4801	PA(18:0/16:1(9Z))	metab_13394	map01100;map00564;map01110;map00561;map04070	Metabolic pathways;Glycerophospholipid metabolism;Biosynthesis of secondary metabolites;Glycerolipid metabolism;Phosphatidylinositol signaling system	C00416	neg	Lipids	Phospholipids	Metabolism;Metabolism;Metabolism;Metabolism;Environmental Information Processing	Global and overview maps;Lipid metabolism;Global and overview maps;Lipid metabolism;Signal transduction	719.485	M+FA-H	C37H71O8P	6.6698	-
neg_4860	PA(16:0/18:3(6Z,9Z,12Z))	metab_13455	map01100;map00564;map01110;map00561;map04070	Metabolic pathways;Glycerophospholipid metabolism;Biosynthesis of secondary metabolites;Glycerolipid metabolism;Phosphatidylinositol signaling system	C00416	neg	Lipids	Phospholipids	Metabolism;Metabolism;Metabolism;Metabolism;Environmental Information Processing	Global and overview maps;Lipid metabolism;Global and overview maps;Lipid metabolism;Signal transduction	669.449	M-H	C37H67O8P	6.6307	-
neg_5024	PG(16:1(9Z)/16:0)	metab_13631	map01100;map00564	Metabolic pathways;Glycerophospholipid metabolism	C00344	neg	Lipids	Phospholipids	Metabolism;Metabolism	Global and overview maps;Lipid metabolism	741.467	M+Na-2H	C38H73O10P	6.4903	-
neg_5168	2-Methoxyestradiol	metab_13783	-	-	C05302	neg	Steroids	18-Carbon atoms	-	-	347.186	M+FA-H	C19H26O3	6.3808	362-07-2
neg_5520	Thromboxane B2	metab_14137	map00590;map01100	Arachidonic acid metabolism;Metabolic pathways	C05963	neg	Lipids	Eicosanoids	Metabolism;Metabolism	Lipid metabolism;Global and overview maps	415.233	M+FA-H	C20H34O6	6.1306	54397-85-2
neg_5589	Thyrotropin-releasing factor	metab_14204	-	-	C03958	neg	Hormones and transmitters	Peptide hormones	-	-	343.155	M-H2O-H	C16H22N6O4	6.0914	-
neg_5675	L-Dopa	metab_14294	map01100;map00950;map01110;map00965;map00350	Metabolic pathways;Isoquinoline alkaloid biosynthesis;Biosynthesis of secondary metabolites;Betalain biosynthesis;Tyrosine metabolism	C00355	neg	Peptides;Hormones and transmitters	Amino acids;Neurotransmitters	Metabolism;Metabolism;Metabolism;Metabolism;Metabolism	Global and overview maps;Biosynthesis of other secondary metabolites;Global and overview maps;Biosynthesis of other secondary metabolites;Amino acid metabolism	178.05	M-H2O-H	C9H11NO4	6.029	59-92-7
neg_57	Prostaglandin B1	metab_14321	-	-	C00959	neg	Lipids	Eicosanoids	-	-	381.228	M-H, M+Cl, M+FA-H	C20H32O4	6.326	13345-51-2
neg_5709	Neriifolin	metab_14330	-	-	C08876	neg	Steroids	23-Carbon atoms	-	-	579.317	M+FA-H	C30H46O8	6.0133	466-07-9
neg_6045	Pimelic acid	metab_14688	map01100;map00780;map01240	Metabolic pathways;Biotin metabolism;Biosynthesis of cofactors	C02656	neg	Organic acids	Carboxylic acids	Metabolism;Metabolism;Metabolism	Global and overview maps;Metabolism of cofactors and vitamins;Global and overview maps	365.145	2M+FA-H	C7H12O4	5.8335	111-16-0
neg_6171	Cyclic AMP	metab_14818	map01100;map00230	Metabolic pathways;Purine metabolism	C00575	neg	Nucleic acids	Cyclic nucleotides	Metabolism;Metabolism	Global and overview maps;Nucleotide metabolism	374.051	M+FA-H	C10H12N5O6P	5.6393	60-92-4
neg_648	Gein	metab_15151	-	-	C17058	neg	Steroids	24-Carbon atoms	-	-	457.171	M-H, M+FA-H	C21H30O11	5.5374	585-90-0
neg_6875	2'-Deoxyguanosine 5'-monophosphate	metab_15586	map01100;map00230	Metabolic pathways;Purine metabolism	C00362	neg	Nucleic acids	Nucleotides	Metabolism;Metabolism	Global and overview maps;Nucleotide metabolism	392.062	M+FA-H	C10H14N5O7P	4.7217	902-04-5
neg_6919	Nalidixic Acid	metab_15633	-	-	C05079	neg	Antibiotics	Quinolones	-	-	277.083	M+FA-H	C12H12N2O3	4.6669	389-08-2
neg_6925	D-Ribulose	metab_15640	map01100;map00040	Metabolic pathways;Pentose and glucuronate interconversions	C00309	neg	Carbohydrates	Monosaccharides	Metabolism;Metabolism	Global and overview maps;Carbohydrate metabolism	149.045	M-H	C5H10O5	4.6591	131064-70-5;488-84-6
neg_7252	Ketoleucine	metab_15996	map01100;map01110;map00280;map00290;map01210;map01230;map00966	Metabolic pathways;Biosynthesis of secondary metabolites;Valine, leucine and isoleucine degradation;Valine, leucine and isoleucine biosynthesis;2-Oxocarboxylic acid metabolism;Biosynthesis of amino acids;Glucosinolate biosynthesis	C00233	neg	Organic acids	Carboxylic acids	Metabolism;Metabolism;Metabolism;Metabolism;Metabolism;Metabolism;Metabolism	Global and overview maps;Global and overview maps;Amino acid metabolism;Amino acid metabolism;Global and overview maps;Global and overview maps;Biosynthesis of other secondary metabolites	129.055	M-H	C6H10O3	4.1433	816-66-0
neg_7276	Dehydroepiandrosterone Sulfate	metab_16021	-	-	C04555	neg	Hormones and transmitters	Steroid hormones	-	-	413.166	M+FA-H	C19H28O5S	4.0963	651-48-9
neg_7320	Mitomycin	metab_16071	-	-	C06681	neg	Antibiotics	Others	-	-	355.103	M+Na-2H	C15H18N4O5	4.0018	1950-07-07
neg_7362	2-Oxovaleric acid	metab_16117	-	-	C06255	neg	Organic acids	Carboxylic acids	-	-	231.087	2M-H	C5H8O3	3.9548	1821-02-9
neg_7667	Norepinephrine	metab_16445	map01100;map00350	Metabolic pathways;Tyrosine metabolism	C00547	neg	Hormones and transmitters;Hormones and transmitters	Other hormones;Neurotransmitters	Metabolism;Metabolism	Global and overview maps;Amino acid metabolism	214.072	M+FA-H	C8H11NO3	3.4758	51-41-2
neg_7715	Hydroxyclomipramine	metab_16498	map01100;map00564;map01110;map00563;map04136	Metabolic pathways;Glycerophospholipid metabolism;Biosynthesis of secondary metabolites;Glycosylphosphatidylinositol (GPI)-anchor biosynthesis;Autophagy - other	C00350	neg	Lipids	Phospholipids	Metabolism;Metabolism;Metabolism;Metabolism;Cellular Processes	Global and overview maps;Lipid metabolism;Global and overview maps;Glycan biosynthesis and metabolism;Transport and catabolism	367.099	M+K-2H	C19H23ClN2O	3.4054	-
neg_7951	L-Tyrosine	metab_16751	map01100;map01110;map00350;map01240;map00730;map00965;map00130;map00998;map01230;map00966;map00950;map01210;map00940;map00360;map00970;map00261;map00400;map00460	Metabolic pathways;Biosynthesis of secondary metabolites;Tyrosine metabolism;Biosynthesis of cofactors;Thiamine metabolism;Betalain biosynthesis;Ubiquinone and other terpenoid-quinone biosynthesis;Biosynthesis of various secondary metabolites - part 2;Biosynthesis of amino acids;Glucosinolate biosynthesis;Isoquinoline alkaloid biosynthesis;2-Oxocarboxylic acid metabolism;Phenylpropanoid biosynthe…	C00082	neg	Peptides	Amino acids	Metabolism;Metabolism;Metabolism;Metabolism;Metabolism;Metabolism;Metabolism;Metabolism;Metabolism;Metabolism;Metabolism;Metabolism;Metabolism;Metabolism;Genetic Information Processing;Metabolism;Metabolism;Metabolism	Global and overview maps;Global and overview maps;Amino acid metabolism;Global and overview maps;Metabolism of cofactors and vitamins;Biosynthesis of other secondary metabolites;Metabolism of cofactors and vitamins;Biosynthesis of other secondary metabolites;Global and overview maps;Biosynthesis of other secondary metabolites;Biosynthesis of other secondary metabolites;Global and overview maps;Bi…	180.066	M-H	C9H11NO3	2.1131	60-18-4
neg_7992	Deoxyribose	metab_16794	map01100;map00030	Metabolic pathways;Pentose phosphate pathway	C01801	neg	Carbohydrates	Monosaccharides	Metabolism;Metabolism	Global and overview maps;Carbohydrate metabolism	133.05	M-H	C5H10O4	1.7377	533-67-5
neg_875	12-Keto-tetrahydro-leukotriene B4	metab_17420	map01100;map00590	Metabolic pathways;Arachidonic acid metabolism	C02165	neg	Lipids	Eicosanoids	Metabolism;Metabolism	Global and overview maps;Lipid metabolism	383.244	M-H, M+FA-H	C20H34O4	6.3025	-
neg_919	PA(20:1(11Z)/16:1(9Z))	metab_17469	map01100;map00564;map01110;map00561;map04070	Metabolic pathways;Glycerophospholipid metabolism;Biosynthesis of secondary metabolites;Glycerolipid metabolism;Phosphatidylinositol signaling system	C00416	neg	Lipids	Phospholipids	Metabolism;Metabolism;Metabolism;Metabolism;Environmental Information Processing	Global and overview maps;Lipid metabolism;Global and overview maps;Lipid metabolism;Signal transduction	745.501	M+K-2H, M+FA-H	C39H73O8P	6.4746	-
neg_970	PA(15:0/20:4(5Z,8Z,11Z,14Z))	metab_17525	map01100;map00564;map01110;map00561;map04070	Metabolic pathways;Glycerophospholipid metabolism;Biosynthesis of secondary metabolites;Glycerolipid metabolism;Phosphatidylinositol signaling system	C00416	neg	Lipids	Phospholipids	Metabolism;Metabolism;Metabolism;Metabolism;Environmental Information Processing	Global and overview maps;Lipid metabolism;Global and overview maps;Lipid metabolism;Signal transduction	717.433	M+Cl, M+K-2H	C38H67O8P	6.6777	-
neg_7100	3-Methyl-2-Oxovaleric Acid	metab_17556	map01100;map01110;map00280;map00290;map01210;map01230;map00966	Metabolic pathways;Biosynthesis of secondary metabolites;Valine, leucine and isoleucine degradation;Valine, leucine and isoleucine biosynthesis;2-Oxocarboxylic acid metabolism;Biosynthesis of amino acids;Glucosinolate biosynthesis	C00671	neg	Organic acids	Carboxylic acids	Metabolism;Metabolism;Metabolism;Metabolism;Metabolism;Metabolism;Metabolism	Global and overview maps;Global and overview maps;Amino acid metabolism;Amino acid metabolism;Global and overview maps;Global and overview maps;Biosynthesis of other secondary metabolites	129.055	M-H	C6H10O3	4.378	24809-08-3;1460-34-0
neg_7943	4-Hydroxybutyric acid	metab_17557	map01100;map01200;map00650	Metabolic pathways;Carbon metabolism;Butanoate metabolism	C00989	neg	Organic acids	Carboxylic acids	Metabolism;Metabolism;Metabolism	Global and overview maps;Global and overview maps;Carbohydrate metabolism	103.039	M-H	C4H8O3	2.2227	591-81-1
neg_1478	Aspartic Acid	metab_17568	map01100;map00220;map01110;map00770;map00300;map01240;map01210;map00270;map01200;map00260;map01230;map00760;map00460;map00250;map00710;map00970;map00261;map02010;map00410;map00340	Metabolic pathways;Arginine biosynthesis;Biosynthesis of secondary metabolites;Pantothenate and CoA biosynthesis;Lysine biosynthesis;Biosynthesis of cofactors;2-Oxocarboxylic acid metabolism;Cysteine and methionine metabolism;Carbon metabolism;Glycine, serine and threonine metabolism;Biosynthesis of amino acids;Nicotinate and nicotinamide metabolism;Cyanoamino acid metabolism;Alanine, aspartate a…	C00049	neg	Peptides;Hormones and transmitters	Amino acids;Neurotransmitters	Metabolism;Metabolism;Metabolism;Metabolism;Metabolism;Metabolism;Metabolism;Metabolism;Metabolism;Metabolism;Metabolism;Metabolism;Metabolism;Metabolism;Metabolism;Genetic Information Processing;Metabolism;Environmental Information Processing;Metabolism;Metabolism	Global and overview maps;Amino acid metabolism;Global and overview maps;Metabolism of cofactors and vitamins;Amino acid metabolism;Global and overview maps;Global and overview maps;Amino acid metabolism;Global and overview maps;Amino acid metabolism;Global and overview maps;Metabolism of cofactors and vitamins;Metabolism of other amino acids;Amino acid metabolism;Energy metabolism;Translation;Bio…	132.029	M-H	C4H7NO4	0.9645	617-45-8;56-84-8;1783-96-6
neg_5167	Brassinolide	metab_17569	map01100;map00905;map01110;map04075	Metabolic pathways;Brassinosteroid biosynthesis;Biosynthesis of secondary metabolites;Plant hormone signal transduction	C08814	neg	Steroids	28-Carbon atoms	Metabolism;Metabolism;Metabolism;Environmental Information Processing	Global and overview maps;Metabolism of terpenoids and polyketides;Global and overview maps;Signal transduction	501.322	M+Na-2H	C28H48O6	6.3808	72962-43-7;78821-43-9
neg_2516	Estrone	metab_17575	map01100	Metabolic pathways	C00468	neg	Steroids;Hormones and transmitters	18-Carbon atoms;Steroid hormones	Metabolism	Global and overview maps	291.135	M+Na-2H	C18H22O2	4.8705	481-97-0;53-16-7
neg_8008	Isocitric Acid	metab_17582	map01100;map00630;map01110;map01240;map01210;map01200;map01230;map00020	Metabolic pathways;Glyoxylate and dicarboxylate metabolism;Biosynthesis of secondary metabolites;Biosynthesis of cofactors;2-Oxocarboxylic acid metabolism;Carbon metabolism;Biosynthesis of amino acids;Citrate cycle (TCA cycle)	C00311	neg	Organic acids	Carboxylic acids	Metabolism;Metabolism;Metabolism;Metabolism;Metabolism;Metabolism;Metabolism;Metabolism	Global and overview maps;Carbohydrate metabolism;Global and overview maps;Global and overview maps;Global and overview maps;Global and overview maps;Global and overview maps;Carbohydrate metabolism	191.019	M-H	C6H8O7	1.5655	320-77-4;30810-51-6;6061-97-8
neg_8078	L-Glutamic Acid	metab_17584	map01100;map00630;map00220;map01200;map00430;map01240;map01210;map00910;map02010;map00860;map00480;map00332;map00524;map00250;map01230;map00970;map00340;map01110;map00650;map00330;map00660	Metabolic pathways;Glyoxylate and dicarboxylate metabolism;Arginine biosynthesis;Carbon metabolism;Taurine and hypotaurine metabolism;Biosynthesis of cofactors;2-Oxocarboxylic acid metabolism;Nitrogen metabolism;ABC transporters;Porphyrin and chlorophyll metabolism;Glutathione metabolism;Carbapenem biosynthesis;Neomycin, kanamycin and gentamicin biosynthesis;Alanine, aspartate and glutamate metab…	C00025	neg	Peptides;Hormones and transmitters	Amino acids;Neurotransmitters	Metabolism;Metabolism;Metabolism;Metabolism;Metabolism;Metabolism;Metabolism;Metabolism;Environmental Information Processing;Metabolism;Metabolism;Metabolism;Metabolism;Metabolism;Metabolism;Genetic Information Processing;Metabolism;Metabolism;Metabolism;Metabolism;Metabolism	Global and overview maps;Carbohydrate metabolism;Amino acid metabolism;Global and overview maps;Metabolism of other amino acids;Global and overview maps;Global and overview maps;Energy metabolism;Membrane transport;Metabolism of cofactors and vitamins;Metabolism of other amino acids;Biosynthesis of other secondary metabolites;Biosynthesis of other secondary metabolites;Amino acid metabolism;Globa…	146.045	M-H	C5H9NO4	1.0895	56-86-0;6893-26-1
neg_8065	Malic Acid	metab_17588	map01100;map00630;map01110;map01200;map00620;map00710;map00020	Metabolic pathways;Glyoxylate and dicarboxylate metabolism;Biosynthesis of secondary metabolites;Carbon metabolism;Pyruvate metabolism;Carbon fixation in photosynthetic organisms;Citrate cycle (TCA cycle)	C00149	neg	Organic acids	Carboxylic acids	Metabolism;Metabolism;Metabolism;Metabolism;Metabolism;Metabolism;Metabolism	Global and overview maps;Carbohydrate metabolism;Global and overview maps;Global and overview maps;Carbohydrate metabolism;Energy metabolism;Carbohydrate metabolism	133.013	M-H	C4H6O5	1.1828	6915-15-7;97-67-6;617-48-1
neg_1971	Malonic acid	metab_17589	map00240;map01100;map01212;map00061;map00410	Pyrimidine metabolism;Metabolic pathways;Fatty acid metabolism;Fatty acid biosynthesis;beta-Alanine metabolism	C00383	neg	Organic acids	Carboxylic acids	Metabolism;Metabolism;Metabolism;Metabolism;Metabolism	Nucleotide metabolism;Global and overview maps;Global and overview maps;Lipid metabolism;Metabolism of other amino acids	149.008	M+FA-H	C3H4O4	3.7343	141-82-2
neg_7993	N-Acetylneuraminic acid	metab_17594	map01100;map00520	Metabolic pathways;Amino sugar and nucleotide sugar metabolism	C00270	neg	Carbohydrates	Monosaccharides	Metabolism;Metabolism	Global and overview maps;Carbohydrate metabolism	290.088	M-H2O-H	C11H19NO9	1.7298	19342-33-7;21646-00-4;131-48-6
neg_1108	PGF2alpha	metab_17597	map00590;map01100	Arachidonic acid metabolism;Metabolic pathways	C05959;C00639	neg	-;Lipids	-;Eicosanoids	Metabolism;Metabolism	Lipid metabolism;Global and overview maps	399.238	M-H, M+FA-H	C20H34O5	6.2244	551-11-1
neg_3906	Sedoheptulose	metab_17599	map01100;map00710	Metabolic pathways;Carbon fixation in photosynthetic organisms	C02076	neg	Carbohydrates	Monosaccharides	Metabolism;Metabolism	Global and overview maps;Energy metabolism	245.043	M+Cl	C7H14O7	6.6855	3019-74-7;470-46-2

## Sheet: table S2
Table S2 Classification of KEGG compounds
First Category	Second Category	Number
Antibiotics	Aminoglycosides	1
Antibiotics	Others	1
Antibiotics	Polyketides and nonribosomal peptides	1
Antibiotics	Quinolones	1
Antibiotics	beta-Lactams	1
Carbohydrates	Monosaccharides	14
Carbohydrates	Oligosaccharides	4
Hormones and transmitters	Neurotransmitters	8
Hormones and transmitters	Other hormones	4
Hormones and transmitters	Peptide hormones	2
Hormones and transmitters	Steroid hormones	4
Lipids	Eicosanoids	14
Lipids	Fatty acids	9
Lipids	Phospholipids	46
Nucleic acids	Bases	4
Nucleic acids	Cyclic nucleotides	2
Nucleic acids	Nucleosides	6
Nucleic acids	Nucleotides	4
Organic acids	Carboxylic acids	19
Peptides	Amines	5
Peptides	Amino acids	14
Steroids	18-Carbon atoms	4
Steroids	19-Carbon atoms	1
Steroids	21-Carbon atoms	1
Steroids	23-Carbon atoms	3
Steroids	24-Carbon atoms	4
Steroids	27-Carbon atoms	1
Steroids	28-Carbon atoms	1
Vitamins and cofactors	Cofactors	1
Vitamins and cofactors	Vitamins	8

## Sheet: table S3
Table S3 The differential metabolites significantly enriched in different KEGG pathways
Treatments	Number	Pathway Description	Ratio_in_study	Ratio_in_pop	Pvalue_corrected
H vs M	5	Pantothenate and CoA biosynthesis	5/200	30/4834	0.0459
	6	Arginine biosynthesis	6/200	23/4834	0.0101
	6	Phenylalanine, tyrosine and tryptophan biosynthesis	6/200	34/4834	0.0264
	6	Lysine biosynthesis	6/200	35/4834	0.027
	8	Phenylalanine metabolism	8/200	60/4834	0.026
	8	Pyrimidine metabolism	8/200	65/4834	0.0386
	9	Arachidonic acid metabolism	10/200	75/4834	0.0144
	10	Flavonoid biosynthesis	10/200	74/4834	0.0162
	10	Tyrosine metabolism	10/200	78/4834	0.0164
	10	Isoflavonoid biosynthesis	10/200	64/4834	0.0196
	10	Purine metabolism	10/200	95/4834	0.039
	11	Tryptophan metabolism	11/200	83/4834	0.0142
H vs S	5	Arginine biosynthesis	5/189	23/4834	0.0272
	5	Cutin, suberine and wax biosynthesis	5/189	27/4834	0.032
	6	Linoleic acid metabolism	6/189	28/4834	0.0126
	6	alpha-Linolenic acid metabolism	6/189	44/4834	0.0467
	7	Phenylalanine, tyrosine and tryptophan biosynthesis	7/189	34/4834	0.0076
	7	Aminoacyl-tRNA biosynthesis	7/189	52/4834	0.0312
	7	Starch and sucrose metabolism	6/189	37/4834	0.033
	8	Phenylalanine metabolism	8/189	60/4834	0.0291
	8	Isoflavonoid biosynthesis	8/189	64/4834	0.033
	11	Arginine and proline metabolism	11/189	78/4834	0.0079
	11	Glycerophospholipid metabolism	7/189	56/4834	0.0431
	12	Tryptophan metabolism	12/189	83/4834	0.0063
S vs M	11	Linoleic acid metabolism	7/178	28/4834	0.004
	11	alpha-Linolenic acid metabolism	7/178	44/4834	0.0263
	14	Arachidonic acid metabolism	9/178	75/4834	0.0314
	25	Glycerophospholipid metabolism	9/178	56/4834	0.0069

## Sheet: table S4
Table S4 Metabolites identified by using HS-GC-MS in this study
Metabolite	Kingdom	Superclass	Class	Subclass
Prop-2-enal	Organic compounds	Organic oxygen compounds	Organooxygen compounds	Carbonyl compounds
Formohydrazide	Organic compounds	Organic acids and derivatives	Carboxylic acids and derivatives	Carboxylic acid derivatives
3-methylcyclopentene	Organic compounds	Hydrocarbons	Unsaturated hydrocarbons	Olefins
Furan	Organic compounds	Organoheterocyclic compounds	Heteroaromatic compounds	Not Available
2-methylpropanal	Organic compounds	Organic oxygen compounds	Organooxygen compounds	Carbonyl compounds
Acetohydrazide	Organic compounds	Organic acids and derivatives	Carboxylic acids and derivatives	Carboxylic acid derivatives
Butan-2-one	Organic compounds	Organic oxygen compounds	Organooxygen compounds	Carbonyl compounds
2-ethoxyacetic acid	Organic compounds	Organic acids and derivatives	Carboxylic acids and derivatives	Carboxylic acids
2-methylbutanal	Organic compounds	Organic oxygen compounds	Organooxygen compounds	Carbonyl compounds
Butane-2,3-dione	Organic compounds	Organic oxygen compounds	Organooxygen compounds	Carbonyl compounds
Pent-1-en-3-one	Organic compounds	Organic oxygen compounds	Organooxygen compounds	Carbonyl compounds
2-ethyl-5-methylfuran	Organic compounds	Organoheterocyclic compounds	Heteroaromatic compounds	Not Available
Terpinolene	Organic compounds	Lipids and lipid-like molecules	Prenol lipids	Monoterpenoids
Pentane-2,3-dione	Organic compounds	Organic oxygen compounds	Organooxygen compounds	Carbonyl compounds
Hexanal	Organic compounds	Organic oxygen compounds	Organooxygen compounds	Carbonyl compounds
(3E)-4,8-dimethylnona-1,3,7-triene	Organic compounds	Lipids and lipid-like molecules	Prenol lipids	Monoterpenoids
2-Methylpyrazine	Organic compounds	Organoheterocyclic compounds	Diazines	Pyrazines
1-Pentanol	Organic compounds	Organic oxygen compounds	Organooxygen compounds	Alcohols and polyols
2,2,6-trimethylcyclohexan-1-one	Organic compounds	Organic oxygen compounds	Organooxygen compounds	Carbonyl compounds
2,3-Pentanedione	Organic compounds	Organic oxygen compounds	Organooxygen compounds	Carbonyl compounds
2-methylpentanoic acid	Organic compounds	Lipids and lipid-like molecules	Fatty Acyls	Fatty acids and conjugates
2,5-dimethylpyrazine	Organic compounds	Organoheterocyclic compounds	Diazines	Pyrazines
2-ethylpyrazine	Organic compounds	Organoheterocyclic compounds	Diazines	Pyrazines
1-hydroxypropan-2-one	Organic compounds	Organic oxygen compounds	Organooxygen compounds	Carbonyl compounds
Pentan-3-ol	Organic compounds	Organic oxygen compounds	Organooxygen compounds	Alcohols and polyols
Oct-1-en-3-ol	Organic compounds	Lipids and lipid-like molecules	Fatty Acyls	Fatty alcohols
Urea	Organic compounds	Organic acids and derivatives	Organic carbonic acids and derivatives	Ureas
Furan-2-carbaldehyde	Organic compounds	Organic oxygen compounds	Organooxygen compounds	Carbonyl compounds
Benzaldehyde	Organic compounds	Benzenoids	Benzene and substituted derivatives	Benzoyl derivatives
Methyl Formate	Organic compounds	Organic acids and derivatives	Carboxylic acids and derivatives	Carboxylic acid derivatives
Furfuryl Acetate	Organic compounds	Organoheterocyclic compounds	Heteroaromatic compounds	Not Available
Beta-Caryophyllene	Organic compounds	Lipids and lipid-like molecules	Prenol lipids	Sesquiterpenoids
(3E,5E)-octa-3,5-dien-2-one	Organic compounds	Organic oxygen compounds	Organooxygen compounds	Carbonyl compounds
2-methylpropanoic acid	Organic compounds	Organic acids and derivatives	Carboxylic acids and derivatives	Carboxylic acids
2,6,6-trimethylcyclohexa-1,3-diene-1-carbaldehyde	Organic compounds	Organic oxygen compounds	Organic oxides	Not Available
Butanoic acid	Organic compounds	Lipids and lipid-like molecules	Fatty Acyls	Fatty acids and conjugates
Butyric Acid	Organic compounds	Lipids and lipid-like molecules	Fatty Acyls	Fatty acids and conjugates
Nonan-1-ol	Organic compounds	Lipids and lipid-like molecules	Fatty Acyls	Fatty alcohols
3-methylbutanoic acid	Organic compounds	Lipids and lipid-like molecules	Fatty Acyls	Fatty acids and conjugates
2-methylbutanoic acid	Organic compounds	Lipids and lipid-like molecules	Fatty Acyls	Fatty acids and conjugates
2,6,6-trimethylcyclohex-2-ene-1,4-dione	Organic compounds	Organic oxygen compounds	Organooxygen compounds	Carbonyl compounds
Pyrazine-2-carboxamide	Organic compounds	Organoheterocyclic compounds	Diazines	Pyrazines
Pentanoic acid	Organic compounds	Lipids and lipid-like molecules	Fatty Acyls	Fatty acids and conjugates
Phenylacetic Acid	Organic compounds	Benzenoids	Benzene and substituted derivatives	Not Available
Valeric Acid	Organic compounds	Lipids and lipid-like molecules	Fatty Acyls	Fatty acids and conjugates
2-phenylethanol	Organic compounds	Benzenoids	Benzene and substituted derivatives	Not Available
2-butyloctan-1-ol	Organic compounds	Lipids and lipid-like molecules	Fatty Acyls	Fatty alcohols
Acrylamide	Organic compounds	Organic acids and derivatives	Carboximidic acids and derivatives	Carboximidic acids
Oxolane	Organic compounds	Organoheterocyclic compounds	Tetrahydrofurans	Not Available
4-ethenyl-2-methoxyphenol	Organic compounds	Benzenoids	Phenols	Methoxyphenols
Hexadecanoic acid	Organic compounds	Lipids and lipid-like molecules	Fatty Acyls	Fatty acids and conjugates
Butanedioic acid	Organic compounds	Organic acids and derivatives	Carboxylic acids and derivatives	Dicarboxylic acids and derivatives
Diisobutyl Phthalate	Organic compounds	Benzenoids	Benzene and substituted derivatives	Benzoic acids and derivatives
Palmitic Acid	Organic compounds	Lipids and lipid-like molecules	Fatty Acyls	Fatty acids and conjugates
Phenylmethanol	Organic compounds	Benzenoids	Benzene and substituted derivatives	Benzyl alcohols

## Sheet: table S5
Table S5 Details of 27 differential volatile substances among the H, M, and S treatments
Metabolite	Kingdom	Superclass	Class	Subclass
3-methylcyclopentene	Organic compounds	Hydrocarbons	Unsaturated hydrocarbons	Olefins
2-methylpropanal	Organic compounds	Organic oxygen compounds	Organooxygen compounds	Carbonyl compounds
Acetohydrazide	Organic compounds	Organic acids and derivatives	Carboxylic acids and derivatives	Carboxylic acid derivatives
Butan-2-one	Organic compounds	Organic oxygen compounds	Organooxygen compounds	Carbonyl compounds
2-ethoxyacetic acid	Organic compounds	Organic acids and derivatives	Carboxylic acids and derivatives	Carboxylic acids
2-methylbutanal	Organic compounds	Organic oxygen compounds	Organooxygen compounds	Carbonyl compounds
2-ethyl-5-methylfuran	Organic compounds	Organoheterocyclic compounds	Heteroaromatic compounds	Not Available
Terpinolene	Organic compounds	Lipids and lipid-like molecules	Prenol lipids	Monoterpenoids
Hexanal	Organic compounds	Organic oxygen compounds	Organooxygen compounds	Carbonyl compounds
(3E)-4,8-dimethylnona-1,3,7-triene	Organic compounds	Lipids and lipid-like molecules	Prenol lipids	Monoterpenoids
2-Methylpyrazine	Organic compounds	Organoheterocyclic compounds	Diazines	Pyrazines
2,3-Pentanedione	Organic compounds	Organic oxygen compounds	Organooxygen compounds	Carbonyl compounds
2-methylpentanoic acid	Organic compounds	Lipids and lipid-like molecules	Fatty Acyls	Fatty acids and conjugates
2,5-dimethylpyrazine	Organic compounds	Organoheterocyclic compounds	Diazines	Pyrazines
2-ethylpyrazine	Organic compounds	Organoheterocyclic compounds	Diazines	Pyrazines
Oct-1-en-3-ol	Organic compounds	Lipids and lipid-like molecules	Fatty Acyls	Fatty alcohols
2,6,6-trimethylcyclohexa-1,3-diene-1-carbaldehyde	Organic compounds	Organic oxygen compounds	Organic oxides	Not Available
3-methylbutanoic acid	Organic compounds	Lipids and lipid-like molecules	Fatty Acyls	Fatty acids and conjugates
2-methylbutanoic acid	Organic compounds	Lipids and lipid-like molecules	Fatty Acyls	Fatty acids and conjugates
2,6,6-trimethylcyclohex-2-ene-1,4-dione	Organic compounds	Organic oxygen compounds	Organooxygen compounds	Carbonyl compounds
Pyrazine-2-carboxamide	Organic compounds	Organoheterocyclic compounds	Diazines	Pyrazines
Valeric Acid	Organic compounds	Lipids and lipid-like molecules	Fatty Acyls	Fatty acids and conjugates
2-phenylethanol	Organic compounds	Benzenoids	Benzene and substituted derivatives	Not Available
2-butyloctan-1-ol	Organic compounds	Lipids and lipid-like molecules	Fatty Acyls	Fatty alcohols
Hexadecanoic acid	Organic compounds	Lipids and lipid-like molecules	Fatty Acyls	Fatty acids and conjugates
Diisobutyl Phthalate	Organic compounds	Benzenoids	Benzene and substituted derivatives	Benzoic acids and derivatives
Palmitic Acid	Organic compounds	Lipids and lipid-like molecules	Fatty Acyls	Fatty acids and conjugates
